# Supplementary material for: Possible Shifts in the Genetic Diversity of Red-crowned Cranes (Grus japonensis) in Hokkaido, Japan: Indications of Continental Gene Flow
Source: Animals (Basel). 2024 May 30;14(11):1633. doi: 10.3390/ani14111633 (PMC11171382; doi:10.3390/ani14111633)
Supplement: Supplementary file 1 [file animals-14-01633-s001.zip]

Archive with 1 entries (1 files):
- animals-3026866-supplementary.pdf
